# Supplementary material for: Efficient and Selective Adsorption of Cationic Dye Malachite Green by Kiwi-Peel-Based Biosorbents
Source: Molecules. 2023 Jul 10;28(14):5310. doi: 10.3390/molecules28145310 (PMC10385289; doi:10.3390/molecules28145310)
Supplement: Supplementary file 1 [file molecules-28-05310-s001.zip]

Archive with 1 entries (1 files):
- molecules-2464187-supplementary.docx
